# Supplementary material for: Unraveling the Nectar Secretion Pathway and Floral-Specific Expression of SWEET and CWIV Genes in Five Dandelion Species Through RNA Sequencing
Source: Plants (Basel). 2025 Jun 5;14(11):1718. doi: 10.3390/plants14111718 (PMC12156968; doi:10.3390/plants14111718)
Supplement: Supplementary file 1 [file plants-14-01718-s001.zip]

Archive with 2 entries (2 files):
- Supplementary Data Sheet.xlsx
- Supplementary_Material.pdf
