# Supplementary material for: Unraveling the Nectar Secretion Pathway and Floral-Specific Expression of SWEET and CWIV Genes in Five Dandelion Species Through RNA Sequencing
Source: Plants (Basel). 2025 Jun 5;14(11):1718. doi: 10.3390/plants14111718 (PMC12156968; doi:10.3390/plants14111718)
Supplement: Supplementary file 1 [file plants-14-01718-s001.zip › Supplementary Data Sheet.xlsx]

## Sheet: sheet 1
sequence_ID	species	Specimen_voucher	Collected_by	Collected_by	Country	Identified_by
a403_toh_f	T. ohwianum	YNUH_1090104	Seongjun Park	2020.04.19	Yeongsan-si, gyongsan-buk, South Korea	SeonJoo Park
a403_tof_f	T. officinale	YNUH_1090105	Seongjun Park	2019.04.23	yeungnam university campus, gyongsan-si, South Korea	SeonJoo Park
a403_tmo_f	T. mongolicum	YNUH_1090106	Kyutae Park	2019.05.14	Jeju island, South Korea	SeonJoo Park
a403_tco_f	T. coreanum	YNUH_1090107	Kyutae Park	2019.04.05	Yeungnam university campus, gyongsan-si,South Korea	SeonJoo Park
a403_tha_f	T. hallaisanense	YNUH_1090108	Seongjun Park	2020.05.04	Jeju island, South Korea	SeonJoo Park

## Sheet: sheet 2
1	AT2G36190.1	AtcwINV4,cwINV4,AtCWIN4	cell wall invertase 4	Nectar secretion
2	AT2G39060.1	SWEET9,AtSWEET9	SWEET9,AtSWEET9
3	AT5G11110.1	SPSA2,KNS2,SPS1,ATSPS2F,SPS2F	sucrose phosphate synthase 2F,KAONASHI 2,sucrose-phosphate synthase A2,SUCROSE PHOSPHATE SYNTHASE 1
4	AT5G20280.1	SPS1F,ATSPS1F,SPSA1	sucrose phosphate synthase 1F,sucrose-phosphate synthase A1
5	AT1G04920.1	SPS3F,ATSPS3F	sucrose phosphate synthase 3F	Sucrose Biosythetic process
6	AT1G43670.1	FBP,AtcFBP,cyfbp,FINS1	Arabidopsis thaliana cytosolic fructose-1,6-bisphosphatase,fructose-1,6-bisphosphatase,FRUCTOSE INSENSITIVE 1
7	AT1G51420.1	SPP1,ATSPP1	SUCROSE-PHOSPHATASE 1,sucrose-phosphatase 1
8	AT2G35840.1	no symbol available	no full name available
9	AT3G52340.1	ATSPP2,SPP2	SUCROSE-PHOSPHATASE 2,sucrose-6F-phosphate phosphohydrolase 2
10	AT3G54050.1	HCEF1,cfbp1	high cyclic electron flow 1
11	AT3G54270.1	no symbol available	no full name available
12	AT3G55800.1	SBPASE	sedoheptulose-bisphosphatase
13	AT3G58560.1	AtCCR4a	no full name available
14	AT4G10120.1	ATSPS4F	no full name available
15	AT5G11110.1	SPSA2,KNS2,SPS1,ATSPS2F,SPS2F	sucrose phosphate synthase 2F,KAONASHI 2,sucrose-phosphate synthase A2,SUCROSE PHOSPHATE SYNTHASE 1
16	AT5G20280.1	SPS1F,ATSPS1F,SPSA1	sucrose phosphate synthase 1F,sucrose-phosphate synthase A1
17	AT5G40390.1	RS5,SIP1	seed imbibition 1-like,raffinose synthase 5
18	AT5G64380.1	no symbol available	no full name available
19	AT1G01050.1	AtPPa1,PPa1	pyrophosphorylase 1	Sucrose metabolic process
20	AT1G09960.1	ATSUC4,ATSUT4,SUC4,SUT4	SUCROSE TRANSPORTER 4,sucrose transporter 4
21	AT1G12240.1	AtVI2,VAC-INV,ATBETAFRUCT4,VI2,FRUCT4,AtFRUCT4	VACUOLAR INVERTASE,vacuolar invertase 2,fructosidase 4
22	AT1G15690.1	AtVHP1;1,AtAVP1,ATAVP3,AVP-3,AVP1,FUGU5,VHP1	ARABIDOPSIS THALIANA V-PPASE 3,FUGU 5
23	AT1G22710.1	SUC2,SUT1,ATSUC2	SUCROSE TRANSPORTER 1,sucrose-proton symporter 2,ARABIDOPSIS THALIANA SUCROSE-PROTON SYMPORTER 2
24	AT1G62660.1	no symbol available	no full name available
25	AT1G66570.1	ATSUC7,SUC7	sucrose-proton symporter 7
26	AT1G71880.1	SUC1,ATSUC1	sucrose-proton symporter 1,ARABIDOPSIS THALIANA SUCROSE-PROTON SYMPORTER 1
27	AT1G71890.1	ATSUC5,SUC5	SUCROSE-PROTON SYMPORTER 5
28	AT1G73370.1	ATSUS6,SUS6	ARABIDOPSIS THALIANA SUCROSE SYNTHASE 6,sucrose synthase 6
29	AT2G02860.1	SUC3,ATSUT2,SUT2,ATSUC3	SUCROSE TRANSPORTER 3,sucrose transporter 2,ARABIDOPSIS THALIANA SUCROSE TRANSPORTER 3
30	AT2G14670.1	SUC8,ATSUC8	sucrose-proton symporter 8
31	AT3G03250.1	AtUGP1,UGP,UGP1	UDP-glucose pyrophosphorylase,UDP-GLUCOSE PYROPHOSPHORYLASE 1
32	AT3G22200.2	POP2,HER1,GABA-T	GAMMA-AMINOBUTYRATE TRANSAMINASE,POLLEN-PISTIL INCOMPATIBILITY 2,HEXENAL RESPONSE1
33	AT3G43190.1	ATSUS4,SUS4	ARABIDOPSIS THALIANA SUCROSE SYNTHASE 4,sucrose synthase 4
34	AT3G54050.1	HCEF1,cfbp1	high cyclic electron flow 1
35	AT4G02280.1	SUS3,ATSUS3	sucrose synthase 3
36	AT4G33950.1	SNRK2.6,SRK2E,ATOST1,P44,SNRK2-6,OST1	SNF1-RELATED PROTEIN KINASE 2.6,OPEN STOMATA 1,SUCROSE NONFERMENTING 1-RELATED PROTEIN KINASE 2-6
37	AT5G06170.1	SUC9,ATSUC9	sucrose-proton symporter 9
38	AT5G20830.1	ASUS1,SUS1,atsus1	sucrose synthase 1
39	AT5G37180.1	ATSUS5,SUS5	ARABIDOPSIS THALIANA SUCROSE SYNTHASE 5,sucrose synthase 5
40	AT5G43610.1	ATSUC6,SUC6	sucrose-proton symporter 6
41	AT5G49190.1	SUS2,SSA,ATSUS2	sucrose synthase 2,SUCROSE SYNTHASE FROM ARABIDOPSIS
42	AT4G29130.1	ATHXK1, GIN2, HXK1	ARABIDOPSIS THALIANA HEXOKINASE 1, GLUCOSE INSENSITIVE 2, HEXOKINASE 1	Fructose mediated signalingpathwy
43	AT2G19860.1	ATHXK2,HXK2	ARABIDOPSIS THALIANA HEXOKINASE 2,hexokinase 2
44	AT1G23190.1	PGM3	phosphoglucomutase 3	Glucose mediated pathway
45	AT1G70730.3	PGM2	phosphoglucomutase 2
46	AT5G17310.2	AtUGP2,UGP2	UDP-GLUCOSE PYROPHOSPHORYLASE 2,UDP-glucose pyrophosphorylase 2
47	AT1G21460.1	SWEET1,AtSWEET1	SWEET1	Nectar secretion involved genes is SWEET9
48	AT3G14770.1	SWEET2,AtSWEET2	SWEET2
49	AT5G53190.1	SWEET3,AtSWEET3	SWEET3
50	AT3G28007.1	SWEET4,AtSWEET4	SWEET4
51	AT5G62850.1	SWEET5,AtSWEET5	SWEET5
52	AT1G66770.1	SWEET6,AtSWEET6	SWEET6
53	AT4G10850.1	SWEET7,AtSWEET7	SWEET7
54	AT5G40260.1	SWEET8,AtSWEET8	SWEET8
56	AT5G50790.1	SWEET10,AtSWEET10	SWEET10
57	AT3G48740.1	SWEET11,AtSWEET11	SWEET11
58	AT5G23660.1	SWEET12,AtSWEET12	SWEET12
59	AT5G50800.1	SWEET13,AtSWEET13	SWEET13
60	AT4G25010.1	SWEET14,AtSWEET14	SWEET14
61	AT5G13170.1	SWEET15,AtSWEET15	SWEET15
62	AT3G16690.1	SWEET16,AtSWEET16	SWEET16

## Sheet: sheet 3
Isoform ID with ORF	gene ID	cond_A_tco	cond_B_toh	cond_C_tmo	cond_D_tof	cond_E_tha	tarSWEET
TRINITY_DN405_c0_g1_i10	TRINITY_DN405_c0_g1_i10	-1.69356	2.22969	-1.69356	-1.69356	2.85099
TRINITY_DN1903_c0_g1_i12	TRINITY_DN1903_c0_g1_i10	-0.459556	-0.459556	-0.459556	1.83822	-0.459556
TRINITY_DN2929_c0_g1_i33	TRINITY_DN2929_c0_g1_i31	0.755167	-0.491545	-0.491545	-0.491545	0.719467
TRINITY_DN5962_c0_g1_i1	TRINITY_DN5962_c0_g1_i20	-1.27438	0.250527	-1.30578	-0.133932	2.46357
TRINITY_DN5962_c0_g1_i6	TRINITY_DN5962_c0_g1_i13	-0.814048	-0.279986	-0.814048	-0.814048	2.72213
	TRINITY_DN5962_c0_g1_i22	-1.23807	0.754334	-1.23807	-0.467455	2.18927
TRINITY_DN7676_c0_g1_i7	TRINITY_DN7676_c0_g1_i7	0.265561	-0.777783	-0.0889315	1.37894	-0.777783
TRINITY_DN7676_c0_g1_i21	TRINITY_DN7676_c0_g1_i21	-0.148639	0.858196	-1.12977	1.28932	-0.869111
	TRINITY_DN7676_c0_g1_i9	0.202035	-0.214804	-0.214804	0.442378	-0.214804
	TRINITY_DN7676_c0_g1_i3	-0.297941	0.204003	-0.17365	0.476396	-0.208808
	TRINITY_DN7676_c0_g1_i10	-0.722713	1.38732	-0.569556	0.160908	-0.255955
TRINITY_DN8364_c0_g1_i1	TRINITY_DN8364_c0_g1_i5	1.57932	-0.487177	0.276847	-0.891864	-0.47713
TRINITY_DN8364_c0_g1_i1	TRINITY_DN8364_c0_g1_i6	-0.645302	-0.645302	-0.645302	2.58121	-0.645302
TRINITY_DN9652_c0_g2_i3	TRINITY_DN9652_c0_g2_i3	0.457614	2.96026	-1.85522	-0.0604904	-1.50216
TRINITY_DN13598_c0_g1_i1	TRINITY_DN13598_c0_g1_i8	0.14133	-0.388671	1.24407	-0.498366	-0.498366
TRINITY_DN13598_c0_g1_i16	TRINITY_DN13598_c0_g1_i2	1.98121	-2.78643	2.15448	2.20736	-3.55662
TRINITY_DN16257_c0_g1_i9	TRINITY_DN16257_c0_g1_i10	0.949911	0.600049	-0.840896	-1.35489	0.645829
TRINITY_DN16257_c0_g1_i13	TRINITY_DN16257_c0_g1_i13	0.490993	-1.39252	-0.0491487	-1.40917	2.35985
	TRINITY_DN16257_c0_g1_i1	0.550641	0.208703	-0.309329	-0.309329	-0.140687
	TRINITY_DN16257_c0_g1_i12	-0.339977	-1.44806	-0.584777	0.334996	2.03782
	TRINITY_DN16257_c0_g1_i5	-0.42162	-0.355358	-0.00262005	0.96243	-0.182833
	TRINITY_DN16257_c0_g1_i17	1.88809	2.89419	-2.67372	-1.29521	-0.813354
	TRINITY_DN16257_c0_g1_i9	0.917596	1.1239	-4.76763	0.00665239	2.71949
TRINITY_DN18738_c0_g1_i2	TRINITY_DN18738_c0_g1_i6	0.283098	-0.206687	0.575011	-0.325711	-0.325711
TRINITY_DN18738_c0_g1_i17	TRINITY_DN18738_c0_g1_i13	0.72364	1.61947	1.11983	-0.275731	-3.18721
	TRINITY_DN18738_c0_g1_i13	0.72364	1.61947	1.11983	-0.275731	-3.18721
	TRINITY_DN18738_c0_g1_i15	0.460126	-0.259808	0.94927	-0.574794	-0.574794
	TRINITY_DN18738_c0_g1_i2	2.44779	0.930261	2.69755	0.638828	-6.71442
	TRINITY_DN18738_c0_g1_i8	3.81248	-2.13673	-2.13673	-2.13673	2.59771
	TRINITY_DN18738_c0_g1_i17	3.02769	-4.06268	-4.35092	3.75354	1.63237
	TRINITY_DN18738_c0_g1_i4	-1.32397	0.436894	0.359956	1.85108	-1.32397
TRINITY_DN20279_c0_g1_i11	TRINITY_DN20279_c0_g1_i15	3.33487	-2.00249	2.67259	-2.00249	-2.00249
	TRINITY_DN20279_c0_g1_i10	2.20691	-1.62608	1.99685	-1.62608	-0.951616
TRINITY_DN20784_c0_g1_i4	TRINITY_DN20784_c0_g1_i4	0.598855	1.38163	1.2124	-1.59049	-1.6024
TRINITY_DN20784_c0_g1_i4	TRINITY_DN20784_c0_g1_i8	-1.26712	1.95011	-1.26712	1.85124	-1.26712
	TRINITY_DN20784_c0_g1_i11	-0.444746	-0.444746	1.77899	-0.444746	-0.444746
	TRINITY_DN20784_c0_g1_i4	0.598855	1.38163	1.2124	-1.59049	-1.6024
TRINITY_DN27463_c0_g1_i2	TRINITY_DN27463_c0_g1_i3	-0.633118	-0.633118	0.479915	1.3712	-0.584882
TRINITY_DN43346_c0_g1_i1	TRINITY_DN43346_c0_g1_i5	-0.175514	0.0571467	1.60059	-0.741111	-0.741111
TRINITY_DN47936_c0_g1_i1	TRINITY_DN47936_c0_g4_i1	-0.435839	-0.435839	1.74335	-0.435839	-0.435839
TRINITY_DN47936_c0_g1_i1	TRINITY_DN47936_c0_g2_i1	-0.458026	1.8321	-0.458026	-0.458026	-0.458026
TRINITY_DN61963_c0_g1_i1	No expression pattern is availabe for this
TRINITY_DN61963_c0_g1_i1
TRINITY_DN61963_c0_g1_i1
TRINITY_DN61963_c0_g1_i2
TRINITY_DN183906_c0_g1_i1
same id is data is attched in NCBI web portals

## Sheet: sheet 4
Isoform ID with ORF	gene ID	cond_A_tco	cond_B_toh	cond_C_tmo	cond_D_tof	cond_E_tha
TRINITY_DN1090_c0_g1_i7.p1	TRINITY_DN1090_c0_g1_i12	-0.65958	1.64783	-2.52153	0.87531	0.657976	tarCWIN
	TRINITY_DN1090_c0_g1_i4	1.31773	-1.63342	1.21355	-1.81484	0.91699
	TRINITY_DN1090_c0_g1_i11	0.621814	-1.27929	1.9286	0.00817762	-1.27929
	TRINITY_DN1090_c0_g1_i1	-0.380916	-0.380916	-0.380916	1.52366	-0.380916
	TRINITY_DN1090_c0_g1_i2	-0.58387	2.74799	-0.721374	-0.721374	-0.721374
	TRINITY_DN1090_c0_g1_i10	-0.647145	-0.647145	-0.647145	2.58858	-0.647145
TRINITY_DN1130_c0_g1_i17.p1	TRINITY_DN1130_c0_g1_i17	-1.03946	1.70662	-5.70201	1.93166	3.10318
	TRINITY_DN1130_c0_g1_i8	-3.35764	2.15746	-3.35764	0.961185	3.59663
	TRINITY_DN1130_c0_g1_i15	-0.706638	-0.706638	-0.706638	2.82655	-0.706638
	TRINITY_DN1130_c0_g1_i12	4.16416	-2.94808	3.80914	-2.0331	-2.99212
	TRINITY_DN1130_c0_g1_i6	-1.91429	0.397074	-2.21764	2.86911	0.865748
	TRINITY_DN1130_c0_g1_i13	1.77139	-0.924823	1.00307	-0.924823	-0.924823
TRINITY_DN2832_c0_g1_i2.p1	TRINITY_DN2832_c0_g1_i13	0.108334	0.107154	3.31783	-1.76666	-1.76666
	TRINITY_DN2832_c0_g1_i6	-0.682482	-0.0946368	-0.682482	2.14208	-0.682482
	TRINITY_DN2832_c0_g1_i3	3.85894	-2.96458	5.03482	-2.96458	-2.96458
	TRINITY_DN2832_c0_g1_i5	0.252512	0.1468	0.975713	-1.16703	-0.207998
	TRINITY_DN2832_c0_g1_i8	4.42887	-0.899477	-1.13782	-1.19579	-1.19579
	TRINITY_DN2832_c0_g1_i2	-0.364071	2.38812	-5.86223	2.64098	1.19719
TRINITY_DN3346_c0_g1_i5.p1	TRINITY_DN3346_c0_g1_i1	1.54503	0.0701286	0.476737	1.03438	-3.12627
	TRINITY_DN3346_c0_g1_i4	0.353994	-0.138586	0.756177	-0.430277	-0.541308
	TRINITY_DN3346_c0_g1_i6	1.70848	-0.437851	-0.423495	-0.409282	-0.437851
	TRINITY_DN3346_c0_g1_i7	1.74078	-1.02182	2.40954	-0.22054	-2.90797
	TRINITY_DN3346_c0_g1_i9	-0.13703	-0.200533	0.195627	0.342468	-0.200533
TRINITY_DN8533_c0_g1_i3.p1	TRINITY_DN8533_c0_g1_i2	2.69552	-1.97401	3.19795	-1.94545	-1.97401
TRINITY_DN10425_c1_g1_i1.p1	TRINITY_DN10425_c0_g1_i11	1.1663	-0.478067	-0.587725	-0.659488	0.558983
	TRINITY_DN10425_c0_g1_i12	-0.507291	0.657495	-0.301899	-0.450708	0.602403
	TRINITY_DN10425_c0_g1_i14	1.5069	-0.376724	-0.376724	-0.376724	-0.376724
	TRINITY_DN10425_c0_g1_i16	-0.166051	0.664204	-0.166051	-0.166051	-0.166051
	TRINITY_DN10425_c0_g1_i18	-0.351545	0.991068	-0.0875596	-0.367328	-0.184636
	TRINITY_DN10425_c0_g1_i2	1.24785	-0.0286087	-0.413863	-1.70543	0.900059
	TRINITY_DN10425_c0_g1_i24	1.77212	-0.81044	-0.316793	-0.81044	0.165557
	TRINITY_DN10425_c0_g1_i27	0.809197	-0.202299	-0.202299	-0.202299	-0.202299
	TRINITY_DN10425_c0_g1_i35	-1.08258	0.651641	0.554797	-0.399109	0.275252
	TRINITY_DN10425_c0_g1_i40	1.7006	0.0798013	-0.761447	-1.35694	0.337985
	TRINITY_DN10425_c0_g1_i6	1.93413	-1.26657	-0.532778	-1.26657	1.13178
	TRINITY_DN10425_c1_g1_i7	-1.0537	-1.0537	-1.0537	4.21481	-1.0537
TRINITY_DN10460_c0_g1_i2.p1	TRINITY_DN10460_c0_g1_i1	-0.629379	-0.919804	3.38879	-0.919804	-0.919804
	TRINITY_DN10460_c0_g1_i10	-2.80159	-0.275988	-4.40708	5.82736	1.6573
	TRINITY_DN10460_c0_g1_i2	-1.24311	0.102804	-1.77535	3.0912	-0.175537
	TRINITY_DN10460_c0_g1_i3	-1.64515	-0.481934	-3.00298	4.31574	0.814331
	TRINITY_DN10460_c0_g1_i4	0.886002	-2.35446	4.96037	-1.40288	-2.08903
	TRINITY_DN10460_c0_g1_i5	2.05335	-2.25408	4.20503	-1.75022	-2.25408
	TRINITY_DN10460_c0_g1_i7	-0.405409	0.0232697	-0.405409	1.19296	-0.405409
	TRINITY_DN10460_c0_g1_i8	0.656392	-2.10063	5.6455	-2.10063	-2.10063
	TRINITY_DN10460_c0_g1_i9	-0.679534	-1.30901	1.36319	1.93436	-1.30901
	TRINITY_DN10460_c1_g1_i2	1.01082	-0.390263	0.103384	-0.33368	-0.390263
	TRINITY_DN10460_c1_g1_i5	0.384248	-0.224561	0.289435	-0.224561	-0.224561
	TRINITY_DN10460_c1_g1_i9	-0.594649	-0.594649	2.3786	-0.594649	-0.594649
TRINITY_DN12944_c0_g1_i3.p1	TRINITY_DN12944_c0_g1_i2	-0.101951	-0.280662	0.904483	0.582662	-1.10453
	TRINITY_DN12944_c0_g1_i3	0.659865	-0.838006	1.57301	-0.279472	-1.1154
	TRINITY_DN12944_c0_g1_i4	-0.643291	0.552242	-0.810649	0.348334	0.553363
	TRINITY_DN12946_c0_g1_i17	-0.451052	1.67988	-0.451052	-0.451052	-0.326724
TRINITY_DN13175_c0_g1_i10.p1	TRINITY_DN13175_c0_g1_i10	-0.246847	0.676834	-0.799776	0.728863	-0.359075
	TRINITY_DN13175_c0_g1_i3	-0.320624	-0.320624	-0.320624	1.2825	-0.320624
	TRINITY_DN13175_c0_g1_i5	0.502983	0.187681	0.878891	-1.75363	0.18407
	TRINITY_DN13175_c0_g1_i8	0.889577	-1.20128	0.921396	0.591579	-1.20128
	TRINITY_DN13175_c0_g1_i9	0.389989	-0.0974973	-0.0974973	-0.0974973	-0.0974973
TRINITY_DN13792_c0_g1_i2.p1	TRINITY_DN13792_c0_g1_i2	-3.87541	0.173083	1.78605	0.180909	1.73537
	TRINITY_DN13792_c0_g1_i6	3.00101	-1.57907	1.7362	-1.57907	-1.57907
	TRINITY_DN13792_c0_g1_i7	0.398813	-0.156022	-0.156022	-0.156022	0.0692531
	TRINITY_DN13792_c0_g1_i8	-0.246069	-0.0955093	0.38713	0.152281	-0.197833
	TRINITY_DN13792_c0_g1_i9	-0.0900197	-0.246922	-0.668766	-0.612803	1.61851
TRINITY_DN15407_c0_g1_i12.p1	TRINITY_DN15407_c0_g1_i1	-0.271831	0.917835	-0.186406	-0.187767	-0.271831
	TRINITY_DN15407_c0_g1_i12	-0.290124	0.66458	-0.427628	-0.427628	0.480801
	TRINITY_DN15407_c0_g1_i2	-0.392499	-0.392499	-0.124663	1.30216	-0.392499
TRINITY_DN17179_c0_g1_i1.p1	TRINITY_DN17179_c0_g1_i1	-0.859138	-0.859138	0.26055	-0.859138	2.31687
	TRINITY_DN17179_c0_g1_i10	2.87433	-1.41088	1.52699	-1.5718	-1.41864
	TRINITY_DN17179_c0_g1_i11	-0.651137	1.69579	-0.562961	0.420407	-0.902099
	TRINITY_DN17179_c0_g1_i13	2.05417	-1.82554	1.03264	-1.65049	0.389211
	TRINITY_DN17179_c0_g1_i3	-0.404994	0.893755	-0.627799	-0.296667	0.435704
	TRINITY_DN17179_c0_g1_i7	-0.217785	-0.296395	-0.25235	0.439994	0.326536
	TRINITY_DN17179_c0_g1_i9	0.859907	-0.601098	0.943387	-0.601098	-0.601098
TRINITY_DN32094_c0_g1_i11.p1	TRINITY_DN32094_c0_g1_i11	-0.68727	0.337114	-0.76588	-0.36753	1.48357
	TRINITY_DN32094_c0_g1_i8	0.511756	-0.127939	-0.127939	-0.127939	-0.127939
TRINITY_DN35900_c0_g1_i3.p1	TRINITY_DN35900_c0_g1_i1	-0.388158	1.78414	-0.496515	-0.496515	-0.402955
TRINITY_DN92856_c0_g1_i2.p1	TRINITY_DN92856_c0_g1_i1	-0.31578	-0.31578	-0.31578	1.18451	-0.237171
	TRINITY_DN92856_c0_g1_i2	-0.381223	-0.246642	-0.428063	1.16553	-0.109602
TRINITY_DN118110_c0_g1_i1.p1
TRINITY_DN136495_c0_g1_i1.p1
TRINITY_DN183209_c0_g1_i1.p1	TRINITY_DN183209_c0_g1_i1	-0.454584	-0.454584	-0.454584	-0.454584	1.81834
	TRINITY_DN183209_c0_g1_i2	-0.12664	-0.12664	-0.12664	-0.12664	0.506559

## Sheet: sheet 5
	cond_A_tco	cond_B_toh	cond_C_tmo	cond_D_tof	cond_E_tha
TRINITY_DN6402_c0_g1_i1	-0.211619	-0.386545	1.41112	-0.392192	-0.420761
TRINITY_DN6402_c0_g2_i1	-0.571636	-0.571636	2.28654	-0.571636	-0.571636
TRINITY_DN6402_c0_g2_i11	0.66615	-0.166538	-0.166538	-0.166538	-0.166538
TRINITY_DN6402_c0_g2_i12	0.701881	-0.17547	-0.17547	-0.17547	-0.17547
TRINITY_DN6402_c0_g2_i14	1.42555	-0.4798	-0.4798	0.0138477	-0.4798	MS1
TRINITY_DN6402_c0_g2_i16	1.88469	-0.471172	-0.471172	-0.471172	-0.471172
TRINITY_DN6402_c0_g2_i18	1.49146	-0.435301	-0.435301	-0.185553	-0.435301
TRINITY_DN6402_c0_g2_i19	-0.163934	-0.163934	0.655735	-0.163934	-0.163934
TRINITY_DN6402_c0_g2_i22	-0.077031	-0.077031	0.308124	-0.077031	-0.077031
TRINITY_DN6402_c0_g2_i25	1.28022	-0.320054	-0.320054	-0.320054	-0.320054
TRINITY_DN6402_c0_g2_i4	1.09121	-0.272802	-0.272802	-0.272802	-0.272802
TRINITY_DN6402_c0_g2_i7	2.31298	-0.578245	-0.578245	-0.578245	-0.578245
TRINITY_DN7295_c0_g1_i11	-0.667881	0.313972	-0.667881	1.68967	-0.667881
TRINITY_DN7295_c0_g1_i13	0.0508276	-0.345583	-0.0913267	-1.03402	1.4201
TRINITY_DN7295_c0_g1_i2	0.655996	-0.542498	0.971498	-0.542498	-0.542498
TRINITY_DN7295_c0_g1_i24	-0.210177	0.545862	-0.275168	-0.303737	0.243219
TRINITY_DN7295_c0_g1_i25	-0.197858	0.336204	-0.197858	-0.197858	0.257371
TRINITY_DN7295_c0_g1_i28	-0.0923057	0.369223	-0.0923057	-0.0923057	-0.0923057
TRINITY_DN7295_c0_g1_i29	0.20347	-0.506703	1.31664	-0.506703	-0.506703
TRINITY_DN7295_c0_g1_i33	-0.202705	-0.103746	-0.202705	0.71186	-0.202705
TRINITY_DN7295_c0_g1_i34	0.931311	-0.260252	-0.260252	-0.260252	-0.150557
TRINITY_DN7295_c0_g1_i35	0.0348991	0.116283	-0.3921	-0.463862	0.70478
TRINITY_DN7295_c0_g1_i4	-0.183372	0.733487	-0.183372	-0.183372	-0.183372	MS2
TRINITY_DN7295_c0_g1_i7	0.280673	-0.218088	-0.218088	0.373591	-0.218088
TRINITY_DN7295_c0_g1_i9	-0.416265	-0.416265	0.0347485	0.165809	0.631971
TRINITY_DN7295_c3_g1_i2	4.64108	-3.78539	6.71509	-3.78539	-3.78539
TRINITY_DN7295_c3_g1_i3	3.44663	-3.36972	5.39942	-1.06888	-4.40745
TRINITY_DN7295_c3_g1_i5	3.92259	-2.61366	3.30663	-1.78157	-2.83399
TRINITY_DN7295_c3_g1_i7	3.01421	-3.21169	6.62086	-3.21169	-3.21169
TRINITY_DN7295_c3_g1_i8	3.16449	-2.58845	4.60085	-2.58845	-2.58845

## Sheet: sheet 6
	id	tco	toh	tmo	tof	tha
tarHXK2	TRINITY_DN1409_c0_g1_i8	-0.497806	1.99122	-0.497806	-0.497806	-0.497806
	TRINITY_DN2796_c0_g1_i10	0.140821	-0.287857	0.659248	-0.287857	-0.224354	AT2G19860.1	ATHXK2,HXK2	ARABIDOPSIS THALIANA HEXOKINASE 2,hexokinase 2
	TRINITY_DN2925_c0_g1_i9	-0.130093	-0.0943977	-1.69276	1.74965	0.167604
	TRINITY_DN15142_c0_g1_i13	-0.210142	1.54729	-3.77975	1.64349	0.799124
	id	tco	toh	tmo	tof	tha
tarPGM2	TRINITY_DN7424_c0_g1_i21	0.103432	1.62491	-1.08813	-1.08813	0.447923
	TRINITY_DN21890_c0_g2_i1	1.56157	-0.390392	-0.390392	-0.390392	-0.390392
	TRINITY_DN3750_c0_g1_i20	0.911339	-0.258586	-0.258586	-0.135582	-0.258586	AT1G70730.3	PGM2	phosphoglucomutase 2
	TRINITY_DN3275_c0_g1_i23	-0.442701	-0.442701	-0.442701	1.7708	-0.442701
	TRINITY_DN3750_c0_g1_i22	1.91694	1.51352	0.404732	-5.20195	1.36675
	TRINITY_DN3750_c0_g1_i21	-2.64506	-2.64506	3.58998	4.34519	-2.64506
	TRINITY_DN3750_c0_g1_i19	-0.450342	-0.603498	2.26084	-0.603498	-0.603498
	id	tco	toh	tmo	tof	tha
tarUDP2	TRINITY_DN9709_c0_g1_i1	-0.612961	-0.218996	-0.612961	2.05788	-0.612961	AT5G17310.2	AtUGP2,UGP2	UDP-GLUCOSE PYROPHOSPHORYLASE 2,UDP-glucose pyrophosphorylase 2
	TRINITY_DN2216_c1_g1_i4	0.631671	0.260415	-0.297362	-0.297362	-0.297362
	TRINITY_DN12658_c0_g1_i3	0.531726	-1.25738	0.623113	0.392009	-0.289471
	TRINITY_DN12658_c0_g1_i4	1.10217	-1.25369	1.05578	0.349432	-1.25369
	TRINITY_DN9709_c0_g1_i2	0.830012	2.29495	-2.47377	-2.31156	1.66037
	TRINITY_DN2216_c1_g1_i31	-0.461763	-0.156084	-0.461763	0.759805	0.319806
	TRINITY_DN2216_c1_g1_i79	0.162347	0.58114	-0.979086	-0.979086	1.21469
	TRINITY_DN10250_c0_g1_i4	-0.496208	-0.496208	-0.496208	1.98483	-0.496208
	TRINITY_DN2216_c1_g1_i14	-2.40498	3.1457	-1.24946	3.57585	-3.0671
	id	tco	toh	tmo	tof	tha
tarSUS1	TRINITY_DN4922_c0_g1_i1	-0.542167	-0.542167	-0.542167	2.16867	-0.542167
	TRINITY_DN897_c0_g1_i11	-0.363005	-0.363005	0.0880082	-0.363005	1.00101
	TRINITY_DN897_c0_g1_i6	-0.772309	0.293263	-0.772309	2.02367	-0.772309
	TRINITY_DN897_c0_g1_i7	-0.425923	-0.425923	1.70369	-0.425923	-0.425923
	TRINITY_DN897_c0_g1_i10	-0.548229	-0.548229	-0.548229	2.19291	-0.548229	AT5G20830.1	ASUS1,SUS1,atsus1	sucrose synthase 1
	TRINITY_DN897_c0_g1_i12	-0.217221	-0.217221	-0.217221	0.868883	-0.217221
	TRINITY_DN2815_c1_g1_i11	1.63518	-0.974102	1.28713	-0.974102	-0.974102
	TRINITY_DN2815_c1_g1_i15	-1.567	0.734588	-1.567	1.01315	1.38627
	TRINITY_DN2815_c1_g1_i14	-1.0295	-1.0295	-1.0295	4.11801	-1.0295
	TRINITY_DN41060_c1_g1_i6	-0.541284	-0.541284	-0.541284	2.16514	-0.541284
	TRINITY_DN4922_c0_g1_i1	-0.542167	-0.542167	-0.542167	2.16867	-0.542167
	id	tco	toh	tmo	tof	tha
tarSPAS2	TRINITY_DN52974_c0_g1_i1	-2.0371	2.78068	-2.0371	3.33062	-2.0371
	TRINITY_DN18665_c0_g1_i3	-0.0946015	-0.0946015	-0.0946015	0.378406	-0.0946015
	TRINITY_DN18665_c0_g1_i14	0.114288	-0.203016	0.494758	-0.203016	-0.203016
	TRINITY_DN18665_c0_g1_i5	-0.125895	-0.125895	-0.125895	0.503579	-0.125895	AT5G11110.1	SPSA2,KNS2,SPS1,ATSPS2F,SPS2F	sucrose phosphate synthase 2F,KAONASHI 2,sucrose-phosphate synthase A2,SUCROSE PHOSPHATE SYNTHASE 1
	TRINITY_DN18665_c0_g1_i14	0.114288	-0.203016	0.494758	-0.203016	-0.203016
	TRINITY_DN18665_c0_g1_i2	-0.150072	-0.150072	-0.150072	0.568892	-0.118677
	TRINITY_DN10310_c0_g1_i18	0.684798	-0.588693	0.510676	-0.662891	0.0561102
	TRINITY_DN10310_c0_g1_i20	0.279227	0.0445088	0.430555	-0.954048	0.199758
	id	tco	toh	tmo	tof	tha
tarSUS5/3	TRINITY_DN11113_c0_g1_i3	-1.13979	2.11238	-1.13979	-1.13979	1.30699	AT2G02860.1	SUC3,ATSUT2,SUT2,ATSUC3	SUCROSE TRANSPORTER 3,sucrose transporter 2,ARABIDOPSIS THALIANA SUCROSE TRANSPORTER 3
	TRINITY_DN11113_c0_g1_i2	1.03254	-1.58194	0.220462	0.665382	-0.336442
	TRINITY_DN11113_c0_g1_i4	0.738589	-1.0737	0.25972	1.1491	-1.0737	OR	SUC5,ATSUC5
	TRINITY_DN11113_c0_g1_i6	1.05773	-0.545717	0.719862	-0.56713	-0.664741
	TRINITY_DN6109_c0_g2_i3	0.125772	-0.267095	-0.267095	-0.267095	0.675513
	id	tco	toh	tmo	tof	tha
tarSWT9.2	TRINITY_DN18738_c0_g1_i6	0.283098	-0.206687	0.575011	-0.325711	-0.325711
	TRINITY_DN18738_c0_g1_i13	0.72364	1.61947	1.11983	-0.275731	-3.18721
	TRINITY_DN18738_c0_g1_i13	0.72364	1.61947	1.11983	-0.275731	-3.18721	AT2G39060.1	SWEET9,AtSWEET9	SWEET9,AtSWEET9
	TRINITY_DN18738_c0_g1_i15	0.460126	-0.259808	0.94927	-0.574794	-0.574794
	TRINITY_DN18738_c0_g1_i2	2.44779	0.930261	2.69755	0.638828	-6.71442
	TRINITY_DN18738_c0_g1_i8	3.81248	-2.13673	-2.13673	-2.13673	2.59771
	TRINITY_DN18738_c0_g1_i17	3.02769	-4.06268	-4.35092	3.75354	1.63237
	TRINITY_DN18738_c0_g1_i4	-1.32397	0.436894	0.359956	1.85108	-1.32397
	id	tco	tho	tmo	tof	tha
	TRINITY_DN183209_c0_g1_i1	-0.454584	-0.454584	-0.454584	-0.454584	1.81834
tarCWIN4	TRINITY_DN13175_c0_g1_i10	-0.246847	0.676834	-0.799776	0.728863	-0.359075
	TRINITY_DN13175_c0_g1_i3	-0.320624	-0.320624	-0.320624	1.2825	-0.320624
	TRINITY_DN13175_c0_g1_i5	0.502983	0.187681	0.878891	-1.75363	0.18407	AT2G36190.1	AtcwINV4,cwINV4,AtCWIN4	cell wall invertase 4
	TRINITY_DN13175_c0_g1_i8	0.889577	-1.20128	0.921396	0.591579	-1.20128
	TRINITY_DN13175_c0_g1_i9	0.389989	-0.0974973	-0.0974973	-0.0974973	-0.0974973

## Sheet: sheet 7
S.No	gene-id	primer	size
1	tarCWIN6 F	GGCACACTCAGTCTCTAAAG	447-534 bp
	tarCWIN6 R	TGCCCAACAGTGTAGTAC
2	CWIN4 F	TAGTGGGTAGCAGAAGGA
	CWIN4 R	CCCCTCTCAGAGTTTCTAAC
3	tarSWT9.1 F	CCTACTCGGGGTAATACAG
	tarSWT9.1 R	CATGGTCGCTCTCTTTAG
4	tarSWT9.2 F	GTAGCTGTTGTTGGTTGG
	tarSWT9.2 R	CCAATACTACCCCTAGCTC
5	tarMS1 F	CTCACCTAGGTATAGCTCGT
	tarMS1 R	CATTCTCTCACCGTCGT
6	tarSPAS F	GGAATCTACAGCGACAAC
	tarSPAS R	GAATGGAGGTCCTGTTG
7	tarSUS1 F	GACACGGAGGGTATTTTC
	tarSUS1 R	CCACCTCAGATACAAGTACC
8	actin_F	CAAGTGAGTGCAGGTACAG
	actin_R	CTCTGACTCCACAAGACAC
9	elf_F	CCATATACCAGCTCTCTCTACTCTTCT
	elf_R	ACATGGTTACTAATGAGAATGGTGGAG

## Sheet: Sheet5
		cond_A_tco	cond_B_tho	cond_C_tmo	cond_D_tof	cond_E_tha
TRINITY_DN405_c0_g1_i10	TRINITY_DN405_c0_g1_i10	-1.69356	2.22969	-1.69356	-1.69356	2.85099
TRINITY_DN1903_c0_g1_i12	TRINITY_DN1903_c0_g1_i10	-0.459556	-0.459556	-0.459556	1.83822	-0.459556
TRINITY_DN1903_c0_g1_i14
TRINITY_DN2929_c0_g1_i33	TRINITY_DN2929_c0_g1_i31	0.755167	-0.491545	-0.491545	-0.491545	0.719467
TRINITY_DN5962_c0_g1_i1	TRINITY_DN5962_c0_g1_i20	-1.27438	0.250527	-1.30578	-0.133932	2.46357
TRINITY_DN5962_c0_g1_i6	TRINITY_DN5962_c0_g1_i13	-0.814048	-0.279986	-0.814048	-0.814048	2.72213
TRINITY_DN7676_c0_g1_i7	TRINITY_DN7676_c0_g1_i2	0.265561	-0.777783	-0.0889315	1.37894	-0.777783
TRINITY_DN7676_c0_g1_i21	TRINITY_DN7676_c0_g1_i20	-0.148639	0.858196	-1.12977	1.28932	-0.869111
TRINITY_DN8364_c0_g1_i1	TRINITY_DN8364_c0_g1_i5	1.57932	-0.487177	0.276847	-0.891864	-0.47713
TRINITY_DN8364_c0_g1_i1	TRINITY_DN8364_c0_g1_i6	-0.645302	-0.645302	-0.645302	2.58121	-0.645302
TRINITY_DN9652_c0_g2_i3	TRINITY_DN9652_c0_g2_i3	0.457614	2.96026	-1.85522	-0.0604904	-1.50216
TRINITY_DN13598_c0_g1_i1	TRINITY_DN13598_c0_g1_i8	0.14133	-0.388671	1.24407	-0.498366	-0.498366
TRINITY_DN13598_c0_g1_i16	TRINITY_DN13598_c0_g1_i2	1.98121	-2.78643	2.15448	2.20736	-3.55662	Total SWEET genes expression pattern in Taraxacum flower
TRINITY_DN16257_c0_g1_i9	TRINITY_DN16257_c0_g1_i10	0.949911	0.600049	-0.840896	-1.35489	0.645829
TRINITY_DN16257_c0_g1_i13	TRINITY_DN16257_c0_g1_i13	0.490993	-1.39252	-0.0491487	-1.40917	2.35985
TRINITY_DN16509_c0_g1_i8	TRINITY_DN16257_c0_g1_i9	0.917596	1.1239	-4.76763	0.00665239	2.71949
TRINITY_DN16509_c0_g1_i8
TRINITY_DN18738_c0_g1_i2	TRINITY_DN18738_c0_g1_i6	0.283098	-0.206687	0.575011	-0.325711	-0.325711
TRINITY_DN18738_c0_g1_i17	TRINITY_DN18738_c0_g1_i13	0.72364	1.61947	1.11983	-0.275731	-3.18721
TRINITY_DN20279_c0_g1_i11	TRINITY_DN20279_c0_g1_i15	3.33487	-2.00249	2.67259	-2.00249	-2.00249
TRINITY_DN20784_c0_g1_i4	TRINITY_DN20784_c0_g1_i4	0.598855	1.38163	1.2124	-1.59049	-1.6024
TRINITY_DN20784_c0_g1_i4	TRINITY_DN20784_c0_g1_i8	-1.26712	1.95011	-1.26712	1.85124	-1.26712
TRINITY_DN27463_c0_g1_i2	TRINITY_DN27463_c0_g1_i3	-0.633118	-0.633118	0.479915	1.3712	-0.584882
TRINITY_DN27463_c0_g1_i2
TRINITY_DN41443_c0_g1_i2
TRINITY_DN43346_c0_g1_i1	TRINITY_DN43346_c0_g1_i5	-0.175514	0.0571467	1.60059	-0.741111	-0.741111
TRINITY_DN43346_c0_g1_i5
TRINITY_DN43565_c1_g1_i1
TRINITY_DN47936_c0_g1_i1	TRINITY_DN47936_c0_g4_i1	-0.435839	-0.435839	1.74335	-0.435839	-0.435839
TRINITY_DN47936_c0_g1_i1	TRINITY_DN47936_c0_g2_i1	-0.458026	1.8321	-0.458026	-0.458026	-0.458026
TRINITY_DN61963_c0_g1_i1
TRINITY_DN61963_c0_g1_i1
TRINITY_DN61963_c0_g1_i1
TRINITY_DN61963_c0_g1_i2
TRINITY_DN183906_c0_g1_i1
